# Supplementary material for: Surveillance and Molecular Characterization of Marek’s Disease Virus (MDV) Strains Circulating in Tanzania
Source: Viruses. 2025 May 13;17(5):698. doi: 10.3390/v17050698 (PMC12115803; doi:10.3390/v17050698)
Supplement: Supplementary file 1 [file viruses-17-00698-s001.zip]

Archive with 1 entries (1 files):
- viruses-3582496-supplementary.pdf
